# Supplementary material for: The Apelinergic System Immuno-Detection in the Abomasum and Duodenum of Sheep Grazing on Semi-Natural Pasture
Source: Animals (Basel). 2021 Nov 6;11(11):3173. doi: 10.3390/ani11113173 (PMC8614516; doi:10.3390/ani11113173)
Supplement: Supplementary file 1 [file animals-11-03173-s001.zip]

Archive with 1 entries (1 files):
- animals-1448947-supplementary.pdf
